# Supplementary material for: Deciphering the Molecular Mechanisms of Reactive Metabolite Formation in the Mechanism-Based Inactivation of Cytochrome p450 1B1 by 8-Methoxypsoralen and Assessing the Driving Effect of phe268
Source: Molecules. 2024 Mar 22;29(7):1433. doi: 10.3390/molecules29071433 (PMC11012842; doi:10.3390/molecules29071433)
Supplement: Supplementary file 1 [file molecules-29-01433-s001.zip]

Archive with 1 entries (1 files):
- molecules-2920926-supplementary.pdf
